# Supplementary material for: Genetic Characterization of Staphylococcus aureus Isolated from Retail Meat in Riyadh, Saudi Arabia
Source: Front Microbiol. 2016 Jun 9;7:911. doi: 10.3389/fmicb.2016.00911 (PMC4899468; doi:10.3389/fmicb.2016.00911)
Supplement: Supplementary file 1 [file DataSheet1.ZIP]

Archive with 1 entries (1 files):
- Suppl Table.xlsx
